# Supplementary material for: Functional analysis of Orco and odorant receptors in odor recognition in Aedes albopictus
Source: Parasit Vectors. 2016 Jun 27;9:363. doi: 10.1186/s13071-016-1644-9 (PMC4924234; doi:10.1186/s13071-016-1644-9)
Supplement: Additional file 1: Table S1. — List of oligonucleotide primers for RT-PCR. (XLS 21 kb) [file 13071_2016_1644_MOESM1_ESM.xls]

## Sheet: Sheet1
Additional File 1. List of oligonucleotide primers for RT-PCR
OR	Forward (5’-3’)	Reverse (5’-3’)
β-actin	GCAAACGTGGTATCCTGACC	TAGGACTTCTCGAGGGAGG
AalOR1	CTTTTGGGTCCCGCTGGACAGG	GAACATCGGAATCGAGGTGCCCAG
AalOR4	CAGACGGAGCAGATCATCGAG	CTTGCCAAAGCGAGGATCC
AalOR5	GGAAGTCGCCATCCAGGTCAGC	GATGCTGAGCTCGCCGAATAATCG
AalOR6	GCCTAGGATATTGCTCAATCGG	GCCCTTGTTGATCATCTGAAGG
AalOR7	ATGCCGAACATTCGGCTG	CAACTGCACCAACACCATG
AalOR10	CTCGATTTGGGCCATTCGTGG	CACGATGACGATTTGCGCGTGG
AalOR11	CAGCCAAATGACGGCCAATGC	CTGGAGAGAAGGTTGGCCTG
AalOR13	ATGCTGGTCGTTGAGCTAC	ACCGACTCAGTGTACCAC
AalOR14	TACGCGGTGGAAAGCGAAAG	GATGGCTCGGGTCACTGCTAAGC
AalOR15	GGCTGTCGGAGCTACTGTTCC	CAGCTGATCCTTGAGCACCACGT
AalOR18	CTGACCTCGAAGCAGCAGTGC	CGTTTACGTACACGACCGCGATCAG
AalOR23	GCGATGGGACAGCTGGATATC	GAATTGGCAGTGCGTACCAG
AalOR24	TAACGTCCCAGGATATGGGCCCTG	GGCTCTTGAGCTGATTGCAG
AalOR26a	CGGTGAAGAACCGTCCTTCATAGTGC	GGCAGCTGGCCATTCGTACCATTTGG
AalOR27	GGCGTCACCCGTATTGGAAGC	CCGTTGTACGATCGGCTCTCATC
AalOR31	CGTTTACCGCCTATCTGGGCATCG	GTTGCCTCGTACCAATTGCTGCAG
AalOR33	CCCGTTCGAAACTTGCTGCGGAC	GGACACACTGCAGCCTAATTGTGCC
AalOR40	CGGTCAGCTGCCGGTTTGACG	GATGCTTTTCCGATACGGGAGCC
AalOR41	CTGTATTGGCAGCACCTCACAC	CAGGTATCCGGGCATCCAC
AalOR44	ATGGTTGGCCGACGTTTGCG	GCGGTTTCTCCAACAAGTGCC
AalOR45	AACGGAATGGCCTGGCAAGG	GATTGGATGGGTTCTGGCATCTG
AalOR48	GGCAGTCTGGAGGAAGTGTACC	GTAAGTGGTTTGGACGGCCTTGC
AalOR52	CCAGTTCTCCGTCTGGTTCG	CCCAGCTCTTGCTGCACTTTGGTC
AalOR59	AGCACAGCGTCTTCGCGAAC	TCCCGGTGGTGATCGACGAG
AalOR61	CCGAGGACAATTTCCAGCTGATCG	CAGTTCGAACAGCCCTCCGCAGC
AalOR71	GGCGATGGTAACGAGCTATGTGCG	GAACTTGGCCGCTGTTACTCCAG
AalOR88	CAAGGACTTCTACCGGTTG	GAGGCGAATGTATTCCGAG
AalOR105	TTCAGGATGCCGCCCGTGTTGCTG	GCGGCTGTGCGGTATATGAACGC
AalOR124	CGTCCCGTTCGATATTTGG	TAGCCGGATTATGACGG
