# Supplementary material for: Functional analysis of Orco and odorant receptors in odor recognition in Aedes albopictus
Source: Parasit Vectors. 2016 Jun 27;9:363. doi: 10.1186/s13071-016-1644-9 (PMC4924234; doi:10.1186/s13071-016-1644-9)
Supplement: Additional file 2: Table S2. — List of oligonucleotide primers for RACE. (XLS 18 kb) [file 13071_2016_1644_MOESM2_ESM.xls]

## Sheet: Sheet1
Additional File 2. List of oligonucleotide primers for RACE
OR	oligonucleotide primers
AalOR7-5’R	GATTCCCAGCGTGCGGTAAAAG
AalOR10-5’R	GTCTTGAAAGTCGCCCCACGAA
AalOR88-5’R	GTCTTGAAAGTCGCCCCACGAA
AalOR7-3’F	ACAACGGTATGAATGGAAATCCGAACG
AalOR10-3’F	CACGCCAACGAGGTACGGGAGG
AalOR88-3’F	GGTTCGTAGTGCCAGTAGGTGAGTTTC
