# Supplementary material for: Functional analysis of Orco and odorant receptors in odor recognition in Aedes albopictus
Source: Parasit Vectors. 2016 Jun 27;9:363. doi: 10.1186/s13071-016-1644-9 (PMC4924234; doi:10.1186/s13071-016-1644-9)
Supplement: Additional file 3: Table S3. — List of oligonucleotide primers for qRT-PCR. (XLS 18 kb) [file 13071_2016_1644_MOESM3_ESM.xls]

## Sheet: Sheet1
Additional File 3. List of oligonucleotide primers for qRT-PCR
OR	oligonucleotide primers
AalOR7-qF	TCGATAAGGAGACCAACGAAAC
AalOR7-qR	GCCTGGTAGACGAAAGAGAAA
AalOR10-qF	GCTAACGAGGTACGGGAGGAAAG
AalOR10-qR	TGCTGAGCCCGCAGGATTAT
AalOR88-qF	CACCATCGAGGAGAAGATTATGG
AalOR88-qR	GTTGAACTTGGCGCTGAATC
β-actin-qF	GCCGTCTTCCCGTCCAT
β-actin-qR	GGCGACACGCAGCTCATT
